# Supplementary material for: Haplotype Analysis Sheds Light on the Genetic Evolution of the Powdery Mildew Resistance Locus Pm60 in Triticum Species
Source: Pathogens. 2023 Feb 2;12(2):241. doi: 10.3390/pathogens12020241 (PMC9964976; doi:10.3390/pathogens12020241)
Supplement: Supplementary file 1 [file pathogens-12-00241-s001.zip]

Archive with 2 entries (2 files):
- Huang et al. Supplementary Tables S1-S4.xlsx
- pathogens-2142991-supplementary.pdf
